# Supplementary material for: Lacticaseibacillus rhamnosus D1 Fermented Milk Confers Protection Against Typhoid Fever Through Immunomodulation and Gut Microbiota Regulation in Mice
Source: Microorganisms. 2025 Oct 14;13(10):2348. doi: 10.3390/microorganisms13102348 (PMC12565942; doi:10.3390/microorganisms13102348)
Supplement: Supplementary file 1 [file microorganisms-13-02348-s001.zip]

Archive with 3 entries (3 files):
- Supplemental Material File S1_ Primer List.pdf
- Supplemental Table S1.xlsx
- Supplemental Table S2.xlsx
