# Supplementary material for: Lacticaseibacillus rhamnosus D1 Fermented Milk Confers Protection Against Typhoid Fever Through Immunomodulation and Gut Microbiota Regulation in Mice
Source: Microorganisms. 2025 Oct 14;13(10):2348. doi: 10.3390/microorganisms13102348 (PMC12565942; doi:10.3390/microorganisms13102348)
Supplement: Supplementary file 1 [file microorganisms-13-02348-s001.zip › Supplemental Table S1.xlsx]

## Sheet: Planilha1
	ASV changed by infection (CTL vs NT)
	otu	baseMean	log2FoldChange	lfcSE	stat	pvalue	padj	Domain	Phylum	Class	Order	Family	Genus
1	ASV81	498.752	9.24841	1.00805	9.17454	4.53522e-20	9.66002e-18	Bacteria	Firmicutes	Bacilli	Bacillales	Planococcaceae	Sporosarcina
2	ASV113	12703.4	6.59527	0.768473	8.58231	9.29869e-18	9.9031e-16	Bacteria	Firmicutes	Bacilli	Staphylococcales	Staphylococcaceae	Staphylococcus
3	ASV254	535.759	4.9895	0.592899	8.41542	3.91489e-17	2.77957e-15	Bacteria	Proteobacteria	Gammaproteobacteria	Xanthomonadales	Xanthomonadaceae	Vulcaniibacterium
4	ASV108	766	5.87906	0.719927	8.16619	3.18285e-16	1.69487e-14	Bacteria	Firmicutes	Bacilli	Paenibacillales	Paenibacillaceae	Paenibacillus
5	ASV216	1525.58	3.96097	0.526303	7.52602	5.23113e-14	2.22846e-12	Bacteria	Proteobacteria	Gammaproteobacteria	Burkholderiales	Comamonadaceae	Schlegelella
6	ASV79	149.725	5.90303	0.866715	6.81081	9.70517e-12	3.44534e-10	Bacteria	Firmicutes	Bacilli	Bacillales	Planococcaceae	Chungangia
7	ASV144	36.3695	6.69563	0.990825	6.75763	1.40266e-11	4.26809e-10	Bacteria	Firmicutes	Clostridia	Oscillospirales	Oscillospiraceae	Intestinimonas
8	ASV127	6197.99	4.84832	0.760729	6.37325	1.85065e-10	4.92736e-09	Bacteria	Firmicutes	Clostridia	Lachnospirales	Lachnospiraceae	Lachnospiraceae_NK4A136_group
9	ASV218	1237.45	3.79926	0.598394	6.3491	2.16584e-10	5.12581e-09	Bacteria	Proteobacteria	Gammaproteobacteria	Burkholderiales	Comamonadaceae	Unassigned
10	ASV148	56.7202	6.62637	1.28453	5.15859	2.4882e-07	5.29987e-06	Bacteria	Firmicutes	Clostridia	Oscillospirales	Oscillospiraceae	uncultured
11	ASV136	24.3368	5.91252	1.15142	5.13498	2.82179e-07	5.46402e-06	Bacteria	Firmicutes	Clostridia	Lachnospirales	Lachnospiraceae	Tyzzerella
12	ASV133	620.532	2.6796	0.526516	5.08929	3.59402e-07	6.37939e-06	Bacteria	Firmicutes	Clostridia	Lachnospirales	Lachnospiraceae	Roseburia
13	ASV89	13.9834	-4.38353	0.868745	-5.04582	4.51575e-07	7.39889e-06	Bacteria	Firmicutes	Bacilli	Erysipelotrichales	Erysipelotrichaceae	uncultured
14	ASV48	23.1439	6.02035	1.2053	4.9949	5.88662e-07	8.95608e-06	Bacteria	Bacteroidota	Bacteroidia	Bacteroidales	Prevotellaceae	Prevotellaceae_NK3B31_group
15	ASV143	183.974	6.50845	1.31283	4.95759	7.13732e-07	1.0135e-05	Bacteria	Firmicutes	Clostridia	Oscillospirales	Oscillospiraceae	Colidextribacter
16	ASV67	701.132	4.53308	0.924177	4.905	9.34296e-07	1.20899e-05	Bacteria	Cyanobacteria	Cyanobacteriia	Chloroplast	Chloroplast	Chloroplast
17	ASV137	3296.94	3.94155	0.805765	4.89169	9.99756e-07	1.20899e-05	Bacteria	Firmicutes	Clostridia	Lachnospirales	Lachnospiraceae	Unassigned
18	ASV253	64.2911	5.04927	1.03312	4.88742	1.02168e-06	1.20899e-05	Bacteria	Proteobacteria	Gammaproteobacteria	Xanthomonadales	Xanthomonadaceae	Thermomonas
19	ASV195	264.158	5.43168	1.12255	4.8387	1.30693e-06	1.46514e-05	Bacteria	Proteobacteria	Alphaproteobacteria	Rickettsiales	Mitochondria	Mitochondria
20	ASV71	57.5292	6.08869	1.29271	4.71002	2.47692e-06	2.63792e-05	Bacteria	Firmicutes	Bacilli	Acholeplasmatales	Acholeplasmataceae	Anaeroplasma
21	ASV110	101.601	5.67922	1.21582	4.6711	2.99591e-06	3.03871e-05	Bacteria	Firmicutes	Bacilli	Staphylococcales	Staphylococcaceae	Jeotgalicoccus
22	ASV153	15.3241	4.89786	1.06124	4.61522	3.92677e-06	3.80183e-05	Bacteria	Firmicutes	Clostridia	Oscillospirales	Ruminococcaceae	Unassigned
23	ASV104	9.1289	-4.66464	1.02906	-4.5329	5.81786e-06	5.38784e-05	Bacteria	Firmicutes	Bacilli	Lactobacillales	Lactobacillaceae	Pediococcus
24	ASV122	17.4365	5.15229	1.14083	4.51627	6.29371e-06	5.58567e-05	Bacteria	Firmicutes	Clostridia	Lachnospirales	Lachnospiraceae	Acetatifactor
25	ASV99	7.93048	-4.43514	1.00104	-4.43053	9.40039e-06	8.00913e-05	Bacteria	Firmicutes	Bacilli	Lactobacillales	Lactobacillaceae	Lactiplantibacillus
26	ASV157	23.2368	5.56448	1.26131	4.41166	1.02581e-05	8.40379e-05	Bacteria	Firmicutes	Clostridia	Peptococcales	Peptococcaceae	uncultured
27	ASV147	78.8563	4.68468	1.07148	4.37214	1.23033e-05	9.70596e-05	Bacteria	Firmicutes	Clostridia	Oscillospirales	Oscillospiraceae	Unassigned
28	ASV20	6.88797	-4.2103	1.00252	-4.19971	2.67261e-05	0.000203309	Bacteria	Actinobacteriota	Actinobacteria	Micrococcales	Dermacoccaceae	Kytococcus
29	ASV184	124.506	4.06461	0.988968	4.10995	3.95742e-05	0.000290666	Bacteria	Proteobacteria	Alphaproteobacteria	Rhizobiales	Beijerinckiaceae	Methylobacterium-Methylorubrum
30	ASV41	12.3609	5.06515	1.23879	4.0888	4.33618e-05	0.000307869	Bacteria	Bacteroidota	Bacteroidia	Bacteroidales	Marinifilaceae	Odoribacter
31	ASV146	12.2247	5.04798	1.2372	4.08017	4.50036e-05	0.000309218	Bacteria	Firmicutes	Clostridia	Oscillospirales	Oscillospiraceae	UCG-005
32	ASV155	12.1525	4.55363	1.12529	4.04662	5.19619e-05	0.000345872	Bacteria	Firmicutes	Clostridia	Oscillospirales	Ruminococcaceae	uncultured
33	ASV82	154.871	3.01887	0.755187	3.99752	6.40103e-05	0.000413157	Bacteria	Firmicutes	Bacilli	Bacillales	Planococcaceae	Unassigned
34	ASV85	23.886	-4.62344	1.15972	-3.98668	6.70038e-05	0.000419759	Bacteria	Firmicutes	Bacilli	Erysipelotrichales	Erysipelatoclostridiaceae	Erysipelatoclostridium
35	ASV121	329.402	3.74343	0.943147	3.96908	7.21492e-05	0.000439079	Bacteria	Firmicutes	Clostridia	Lachnospirales	Lachnospiraceae	ASF356
36	ASV125	7.44245	4.2612	1.08254	3.93631	8.2745e-05	0.000489575	Bacteria	Firmicutes	Clostridia	Lachnospirales	Lachnospiraceae	GCA-900066575
37	ASV210	60.3623	-5.04985	1.32976	-3.79758	0.000146118	0.000841169	Bacteria	Proteobacteria	Gammaproteobacteria	Burkholderiales	Comamonadaceae	Aquabacterium
38	ASV57	398.866	2.80382	0.793397	3.53395	0.000409401	0.0022948	Bacteria	Bacteroidota	Bacteroidia	Flavobacteriales	Weeksellaceae	Cloacibacterium
39	ASV194	6.69047	4.08293	1.16372	3.50851	0.000450632	0.00246114	Bacteria	Proteobacteria	Alphaproteobacteria	Rhodospirillales	uncultured	uncultured
40	ASV98	4.59447	-3.52081	1.01924	-3.45436	0.000551592	0.00286559	Bacteria	Firmicutes	Bacilli	Lactobacillales	Lactobacillaceae	Lacticaseibacillus
41	ASV150	16.0916	3.60617	1.04307	3.45726	0.000545701	0.00286559	Bacteria	Firmicutes	Clostridia	Oscillospirales	Ruminococcaceae	Incertae_Sedis
42	ASV140	472.499	3.75066	1.09159	3.43597	0.000590446	0.00299441	Bacteria	Firmicutes	Clostridia	Lachnospirales	Lachnospiraceae	uncultured
43	ASV178	8.76913	4.08523	1.19415	3.42105	0.000623802	0.00309	Bacteria	Proteobacteria	Alphaproteobacteria	Azospirillales	Azospirillaceae	Niveispirillum
44	ASV54	6.09114	3.92599	1.15078	3.4116	0.000645827	0.00312639	Bacteria	Bacteroidota	Bacteroidia	Cytophagales	Spirosomaceae	uncultured
45	ASV217	77.0962	3.49273	1.03776	3.36564	0.000763663	0.00361467	Bacteria	Proteobacteria	Gammaproteobacteria	Burkholderiales	Comamonadaceae	Tepidimonas
46	ASV47	14.2959	3.94546	1.1747	3.35869	0.000783119	0.00362618	Bacteria	Bacteroidota	Bacteroidia	Bacteroidales	Prevotellaceae	Prevotellaceae_Ga6A1_group
47	ASV149	60.2218	3.28727	0.996029	3.30037	0.000965568	0.00437587	Bacteria	Firmicutes	Clostridia	Oscillospirales	Ruminococcaceae	Anaerotruncus
48	ASV183	4.93631	-3.65079	1.11104	-3.28592	0.00101649	0.00451068	Bacteria	Proteobacteria	Alphaproteobacteria	Rhizobiales	Beijerinckiaceae	Bosea
49	ASV173	5.33795	3.70297	1.13058	3.27529	0.00105553	0.00458832	Bacteria	Proteobacteria	Alphaproteobacteria	Acetobacterales	Acetobacteraceae	Acetobacter
50	ASV207	38.2321	3.25545	0.998886	3.25908	0.00111775	0.0047616	Bacteria	Proteobacteria	Gammaproteobacteria	Burkholderiales	Alcaligenaceae	Unassigned
51	ASV75	776.7	-3.13893	0.984295	-3.18902	0.00142758	0.00596225	Bacteria	Firmicutes	Bacilli	Bacillales	Bacillaceae	Bacillus
52	ASV44	9.48335	3.83863	1.21322	3.164	0.00155616	0.00637429	Bacteria	Bacteroidota	Bacteroidia	Bacteroidales	Prevotellaceae	Alloprevotella
53	ASV100	13.9217	3.32117	1.05599	3.14508	0.00166044	0.00667309	Bacteria	Firmicutes	Bacilli	Lactobacillales	Lactobacillaceae	Lactobacillus
54	ASV219	4.03076	-3.27053	1.04249	-3.13723	0.0017055	0.00672726	Bacteria	Proteobacteria	Gammaproteobacteria	Burkholderiales	Hydrogenophilaceae	Hydrogenophilus
55	ASV211	3.46791	2.92555	0.934539	3.13047	0.00174527	0.00675896	Bacteria	Proteobacteria	Gammaproteobacteria	Burkholderiales	Comamonadaceae	Curvibacter
56	ASV50	4.49033	3.39936	1.10583	3.07405	0.00211175	0.00789128	Bacteria	Bacteroidota	Bacteroidia	Chitinophagales	Chitinophagaceae	Edaphobaculum
57	ASV167	4.10941	-3.32722	1.08111	-3.07759	0.00208685	0.00789128	Bacteria	Myxococcota	Myxococcia	Myxococcales	Myxococcaceae	Unassigned
58	ASV2	3.98758	-3.27245	1.07823	-3.03502	0.00240522	0.00883295	Bacteria	Acidobacteriota	Acidobacteriae	Bryobacterales	Bryobacteraceae	Bryobacter
59	ASV134	3.92278	-3.24269	1.07497	-3.01653	0.00255683	0.00923058	Bacteria	Firmicutes	Clostridia	Lachnospirales	Lachnospiraceae	Shuttleworthia
60	ASV112	4948.42	2.88646	0.959701	3.00767	0.00263259	0.00934569	Bacteria	Firmicutes	Bacilli	Staphylococcales	Staphylococcaceae	Staphylococcaceae
61	ASV37	3.85797	-3.21231	1.07151	-2.99794	0.00271813	0.00949118	Bacteria	Actinobacteriota	Thermoleophilia	Gaiellales	uncultured	uncultured
62	ASV145	314.407	3.77316	1.2828	2.94135	0.00326785	0.0112266	Bacteria	Firmicutes	Clostridia	Oscillospirales	Oscillospiraceae	Oscillibacter
63	ASV232	3.47692	-3.01885	1.05398	-2.86424	0.00418006	0.0141326	Bacteria	Proteobacteria	Gammaproteobacteria	Enterobacterales	Alteromonadaceae	Rheinheimera
64	ASV202	7.06121	-3.48187	1.22848	-2.8343	0.00459265	0.0152849	Bacteria	Proteobacteria	Alphaproteobacteria	Sphingomonadales	Sphingomonadaceae	Sphingopyxis
65	ASV126	356.123	3.49993	1.24278	2.81621	0.00485936	0.0156106	Bacteria	Firmicutes	Clostridia	Lachnospirales	Lachnospiraceae	Lachnoclostridium
66	ASV187	3.43449	-2.97692	1.05832	-2.81286	0.00491031	0.0156106	Bacteria	Proteobacteria	Alphaproteobacteria	Rhizobiales	Rhizobiaceae	Aminobacter
67	ASV247	100.54	2.39901	0.852875	2.81285	0.00491039	0.0156106	Bacteria	Proteobacteria	Gammaproteobacteria	Pseudomonadales	Pseudomonadaceae	Pseudomonas
68	ASV135	3.17529	2.75574	1.00565	2.74025	0.00613917	0.0189529	Bacteria	Firmicutes	Clostridia	Lachnospirales	Lachnospiraceae	Tuzzerella
69	ASV243	22.9747	2.94891	1.07616	2.74023	0.00613968	0.0189529	Bacteria	Proteobacteria	Gammaproteobacteria	Pseudomonadales	Alcanivoracaceae1	Alcanivorax
70	ASV23	40.6579	-3.53088	1.29467	-2.72724	0.00638666	0.0194337	Bacteria	Actinobacteriota	Actinobacteria	Micrococcales	Microbacteriaceae	Unassigned
71	ASV206	2.97404	-2.71508	1.03034	-2.63512	0.0084107	0.0252321	Bacteria	Proteobacteria	Gammaproteobacteria	Beggiatoales	Beggiatoaceae	uncultured
72	ASV182	3.04313	-2.62553	1.02439	-2.56301	0.0103769	0.0306983	Bacteria	Proteobacteria	Alphaproteobacteria	Puniceispirillales	uncultured	uncultured
73	ASV93	8.6487	2.76767	1.08434	2.55241	0.0106981	0.031215	Bacteria	Firmicutes	Bacilli	Lactobacillales	Carnobacteriaceae	Atopostipes
74	ASV30	2.5925	-2.42145	0.951243	-2.54556	0.0109101	0.0314035	Bacteria	Actinobacteriota	Actinobacteria	Propionibacteriales	Nocardioidaceae	Nocardioides
75	ASV142	2.58446	-2.41674	0.951494	-2.53994	0.0110872	0.0314878	Bacteria	Firmicutes	Clostridia	Oscillospirales	Butyricicoccaceae	Butyricicoccus
76	ASV43	3.07721	2.63667	1.04136	2.53195	0.011343	0.0317903	Bacteria	Bacteroidota	Bacteroidia	Bacteroidales	Porphyromonadaceae	Falsiporphyromonas
77	ASV101	2.97429	2.61664	1.03679	2.52378	0.0116099	0.0321157	Bacteria	Firmicutes	Bacilli	Lactobacillales	Lactobacillaceae	Lentilactobacillus
78	ASV65	2.82821	-2.58582	1.02827	-2.51473	0.0119123	0.0325298	Bacteria	Chloroflexi	Ktedonobacteria	Ktedonobacterales	Ktedonobacteraceae	Unassigned
79	ASV25	2.73769	-2.52108	1.02117	-2.46882	0.0135559	0.0365495	Bacteria	Actinobacteriota	Actinobacteria	Micrococcales	Micrococcaceae	Kocuria
80	ASV212	6.47615	3.03019	1.231	2.46158	0.0138328	0.0368298	Bacteria	Proteobacteria	Gammaproteobacteria	Burkholderiales	Comamonadaceae	Hydrogenophaga
81	ASV7	13.5892	-2.91334	1.19403	-2.43992	0.0146903	0.0386302	Bacteria	Actinobacteriota	Actinobacteria	Corynebacteriales	Corynebacteriaceae	Corynebacterium
82	ASV60	3.12603	-2.41469	1.00171	-2.41057	0.0159278	0.0412889	Bacteria	Bdellovibrionota	Oligoflexia	0319-6G20	0319-6G20	0319-6G20
83	ASV201	9.82157	-2.49864	1.03812	-2.40689	0.0160891	0.0412889	Bacteria	Proteobacteria	Alphaproteobacteria	Sphingomonadales	Sphingomonadaceae	Sphingomonas
84	ASV158	8.09196	2.9695	1.23609	2.40233	0.0162908	0.0413089	Bacteria	Firmicutes	Clostridia	Peptostreptococcales-Tissierellales	Anaerovoracaceae	[Eubacterium]_nodatum_group
85	ASV235	2.66761	-2.45264	1.02361	-2.39606	0.0165724	0.0415284	Bacteria	Proteobacteria	Gammaproteobacteria	Enterobacterales	Erwiniaceae	Izhakiella
86	ASV10	2.60783	-2.41591	1.01789	-2.37345	0.017623	0.043146	Bacteria	Actinobacteriota	Actinobacteria	Corynebacteriales	Dietziaceae	Dietzia
87	ASV186	7.07213	-2.86603	1.20744	-2.37365	0.0176133	0.043146	Bacteria	Proteobacteria	Alphaproteobacteria	Rhizobiales	Rhizobiaceae	Allorhizobium-Neorhizobium-Pararhizobium-Rhizobium
88	ASV76	12.3861	-3.06888	1.32325	-2.3192	0.0203843	0.0488989	Bacteria	Firmicutes	Bacilli	Bacillales	Bacillaceae	Geobacillus
89	ASV169	2.47117	-2.32854	1.00441	-2.31832	0.0204319	0.0488989	Bacteria	Planctomycetota	Phycisphaerae	S-70	S-70	S-70
90	ASV40	2.43852	-2.25684	1.00496	-2.2457	0.0247233	0.0585119	Bacteria	Bacteroidota	Bacteroidia	Bacteroidales	Bacteroidaceae	Bacteroides
91	ASV26	2.40232	-2.23304	1.00126	-2.23024	0.0257315	0.0602288	Bacteria	Actinobacteriota	Actinobacteria	Micrococcales	Micrococcaceae	Renibacterium
92	ASV208	4.44393	-2.52857	1.14627	-2.20592	0.0273898	0.0634134	Bacteria	Proteobacteria	Gammaproteobacteria	Burkholderiales	Burkholderiaceae	Burkholderia-Caballeronia-Paraburkholderia
93	ASV5	2.32854	-2.16282	0.994984	-2.17372	0.0297258	0.0680817	Bacteria	Actinobacteriota	Actinobacteria	Actinomycetales	Actinomycetaceae	Actinomyces
94	ASV229	2.47545	-2.14698	0.992737	-2.16269	0.030565	0.0692589	Bacteria	Proteobacteria	Gammaproteobacteria	Burkholderiales	TRA3-20	TRA3-20
95	ASV190	29.3142	-2.91869	1.35388	-2.1558	0.0310997	0.0697287	Bacteria	Proteobacteria	Alphaproteobacteria	Rhizobiales	Xanthobacteraceae	Unassigned
96	ASV9	5.09974	2.3982	1.12394	2.13374	0.0328641	0.0729173	Bacteria	Actinobacteriota	Actinobacteria	Corynebacteriales	Corynebacteriaceae	Unassigned
97	ASV193	17.2381	-2.62069	1.23344	-2.12471	0.0336112	0.073806	Bacteria	Proteobacteria	Alphaproteobacteria	Rhodobacterales	Rhodobacteraceae	Unassigned
98	ASV1	2.21194	-2.0815	0.982409	-2.11877	0.0341102	0.0741374	Archaea	Crenarchaeota	Nitrososphaeria	Nitrososphaerales	Nitrososphaeraceae	Candidatus_Nitrocosmicus
99	ASV21	7.62663	-2.61634	1.24465	-2.10207	0.0355471	0.0764801	Bacteria	Actinobacteriota	Actinobacteria	Micrococcales	Dermacoccaceae	Unassigned
100	ASV163	5.79246	-2.47638	1.19385	-2.07429	0.0380524	0.0810517	Bacteria	Fusobacteriota	Fusobacteriia	Fusobacteriales	Fusobacteriaceae	Fusobacterium
101	ASV70	9.85876	-2.61485	1.26536	-2.0665	0.0387817	0.0813789	Bacteria	Deinococcota	Deinococci	Deinococcales	Deinococcaceae	Deinococcus
102	ASV120	466.565	1.851	0.896585	2.0645	0.0389702	0.0813789	Bacteria	Firmicutes	Clostridia	Lachnospirales	Lachnospiraceae	A2
103	ASV19	2.13432	-1.94874	0.948722	-2.05407	0.039969	0.0826544	Bacteria	Actinobacteriota	Actinobacteria	Micrococcales	Dermabacteraceae	Brachybacterium
104	ASV199	2.18659	-2.01678	0.991244	-2.0346	0.0418913	0.0857967	Bacteria	Proteobacteria	Alphaproteobacteria	Sphingomonadales	Sphingomonadaceae	Qipengyuania
105	ASV111	2.15242	-1.96408	0.989126	-1.98567	0.0470697	0.0945834	Bacteria	Firmicutes	Bacilli	Staphylococcales	Staphylococcaceae	Macrococcus
106	ASV117	222.814	2.43057	1.22269	1.98788	0.0468247	0.0945834	Bacteria	Firmicutes	Clostridia	Clostridia_vadinBB60_group	Clostridia_vadinBB60_group	Clostridia_vadinBB60_group
107	ASV58	2.07606	-1.87648	0.982623	-1.90966	0.0561765	0.109776	Bacteria	Bacteroidota	Bacteroidia	Flavobacteriales	Weeksellaceae	Wautersiella
108	ASV103	4.29583	-1.7539	0.915492	-1.91581	0.0553898	0.109776	Bacteria	Firmicutes	Bacilli	Lactobacillales	Lactobacillaceae	Limosilactobacillus
109	ASV128	7.38271	1.97899	1.03551	1.91112	0.055989	0.109776	Bacteria	Firmicutes	Clostridia	Lachnospirales	Lachnospiraceae	Lachnospiraceae_NK4B4_group
110	ASV198	23.0419	-2.36635	1.27888	-1.85034	0.0642649	0.12444	Bacteria	Proteobacteria	Alphaproteobacteria	Sphingomonadales	Sphingomonadaceae	Novosphingobium
111	ASV230	2.02707	1.76502	0.978384	1.80402	0.0712287	0.136682	Bacteria	Proteobacteria	Gammaproteobacteria	Cardiobacteriales	Wohlfahrtiimonadaceae	Wohlfahrtiimonas
112	ASV213	12.6229	-2.1352	1.21817	-1.7528	0.0796363	0.151451	Bacteria	Proteobacteria	Gammaproteobacteria	Burkholderiales	Comamonadaceae	Polaromonas
113	ASV164	1.99047	1.70523	0.976046	1.74708	0.0806241	0.151973	Bacteria	Gemmatimonadota	Gemmatimonadetes	Gemmatimonadales	Gemmatimonadaceae	Roseisolibacter
114	ASV17	1.91103	-1.67714	0.979404	-1.71241	0.0868209	0.160807	Bacteria	Actinobacteriota	Actinobacteria	Micrococcales	Cellulomonadaceae	Actinotalea
115	ASV248	1.91103	-1.67714	0.979404	-1.71241	0.0868209	0.160807	Bacteria	Proteobacteria	Gammaproteobacteria	Xanthomonadales	Rhodanobacteraceae	Ahniella
116	ASV116	986.903	-1.74547	1.02717	-1.6993	0.0892627	0.163905	Bacteria	Firmicutes	Clostridia	Clostridia_UCG-014	Clostridia_UCG-014	Clostridia_UCG-014
117	ASV31	1.83868	-1.61765	0.971462	-1.66517	0.0958788	0.174549	Bacteria	Actinobacteriota	Actinobacteria	Pseudonocardiales	Pseudonocardiaceae	Pseudonocardia
118	ASV204	1.86632	-1.59677	0.976912	-1.6345	0.102153	0.184395	Bacteria	Proteobacteria	Alphaproteobacteria	Sphingomonadales	Sphingomonadaceae	Unassigned
119	ASV130	32.734	1.94934	1.19733	1.62807	0.103509	0.185273	Bacteria	Firmicutes	Clostridia	Lachnospirales	Lachnospiraceae	Lachnospiraceae_UCG-004
120	ASV233	1.84563	-1.58024	0.974701	-1.62125	0.104963	0.186309	Bacteria	Proteobacteria	Gammaproteobacteria	Enterobacterales	Enterobacteriaceae	Escherichia-Shigella
121	ASV189	1.83819	-1.57422	0.973906	-1.6164	0.106008	0.186609	Bacteria	Proteobacteria	Alphaproteobacteria	Rhizobiales	Rhizobiaceae	Unassigned
122	ASV223	1.84105	1.50965	0.973879	1.55014	0.121108	0.211442	Bacteria	Proteobacteria	Gammaproteobacteria	Burkholderiales	Oxalobacteraceae	Noviherbaspirillum
123	ASV46	1.80978	1.43929	0.972827	1.47949	0.139009	0.238782	Bacteria	Bacteroidota	Bacteroidia	Bacteroidales	Prevotellaceae	Prevotella_7
124	ASV72	150.313	1.59346	1.07399	1.48369	0.137891	0.238782	Bacteria	Firmicutes	Bacilli	Alicyclobacillales	Alicyclobacillaceae	Tumebacillus
125	ASV8	1.70907	-1.41591	0.96342	-1.46967	0.141651	0.239458	Bacteria	Actinobacteriota	Actinobacteria	Corynebacteriales	Corynebacteriaceae	Lawsonella
126	ASV29	1.79872	1.42988	0.971574	1.47171	0.141099	0.239458	Bacteria	Actinobacteriota	Actinobacteria	Propionibacteriales	Nocardioidaceae	Marmoricola
127	ASV220	13.3799	-1.92964	1.31862	-1.46338	0.143363	0.240444	Bacteria	Proteobacteria	Gammaproteobacteria	Burkholderiales	Methylophilaceae	Methylotenera
128	ASV226	17.9095	1.75834	1.21616	1.44581	0.148231	0.246666	Bacteria	Proteobacteria	Gammaproteobacteria	Burkholderiales	Rhodocyclaceae	Dechlorosoma
129	ASV27	9.32474	-1.64981	1.15396	-1.42969	0.152805	0.252306	Bacteria	Actinobacteriota	Actinobacteria	Micrococcales	Micrococcaceae	Rothia
130	ASV38	1.74217	1.3306	0.968406	1.37401	0.169439	0.277619	Bacteria	Actinobacteriota	Thermoleophilia	Solirubrobacterales	Solirubrobacteraceae	Conexibacter
131	ASV6	1.64426	-1.30293	0.960978	-1.35584	0.175151	0.284788	Bacteria	Actinobacteriota	Actinobacteria	Bifidobacteriales	Bifidobacteriaceae	Bifidobacterium
132	ASV34	33.3266	1.40722	1.06646	1.31953	0.186993	0.301739	Bacteria	Actinobacteriota	Coriobacteriia	Coriobacteriales	Eggerthellaceae	Unassigned
133	ASV221	3.92738	1.50428	1.16588	1.29025	0.196964	0.315439	Bacteria	Proteobacteria	Gammaproteobacteria	Burkholderiales	Neisseriaceae	Neisseria
134	ASV225	3.46706	1.44274	1.12497	1.28247	0.199678	0.317398	Bacteria	Proteobacteria	Gammaproteobacteria	Burkholderiales	Rhodocyclaceae	Azospira
135	ASV222	1.63723	-1.22931	0.9652	-1.27363	0.202793	0.319963	Bacteria	Proteobacteria	Gammaproteobacteria	Burkholderiales	Neisseriaceae	uncultured
136	ASV15	1.6243	-1.21877	0.964054	-1.26421	0.206155	0.322875	Bacteria	Actinobacteriota	Actinobacteria	Frankiales	Sporichthyaceae	hgcI_clade
137	ASV55	1.67083	1.20997	0.964718	1.25423	0.20976	0.326123	Bacteria	Bacteroidota	Bacteroidia	Flavobacteriales	Weeksellaceae	Bergeyella
138	ASV118	1.66253	1.20276	0.963892	1.24781	0.2121	0.327371	Bacteria	Firmicutes	Clostridia	Clostridiales	Clostridiaceae	Candidatus_Arthromitus
139	ASV196	1.57945	-1.17996	0.960169	-1.22891	0.219106	0.335753	Bacteria	Proteobacteria	Alphaproteobacteria	Rickettsiales	SM2D12	SM2D12
140	ASV97	61.7676	-1.53491	1.26057	-1.21763	0.223364	0.339832	Bacteria	Firmicutes	Bacilli	Lactobacillales	Enterococcaceae	Enterococcus
141	ASV87	6.61551	1.18524	1.02755	1.15346	0.248722	0.373083	Bacteria	Firmicutes	Bacilli	Erysipelotrichales	Erysipelotrichaceae	Erysipelotrichaceae
142	ASV109	20.1988	-1.33949	1.15879	-1.15594	0.247706	0.373083	Bacteria	Firmicutes	Bacilli	RF39	RF39	RF39
143	ASV77	4.67234	-1.00823	0.914996	-1.1019	0.270505	0.402921	Bacteria	Firmicutes	Bacilli	Bacillales	Bacillaceae	Unassigned
144	ASV13	4.41342	1.21531	1.17159	1.03732	0.299585	0.443136	Bacteria	Actinobacteriota	Actinobacteria	Frankiales	Geodermatophilaceae	Geodermatophilus
145	ASV250	12.9713	1.33636	1.3211	1.01155	0.311755	0.457957	Bacteria	Proteobacteria	Gammaproteobacteria	Xanthomonadales	Xanthomonadaceae	Lysobacter
146	ASV227	31.7494	1.33651	1.34678	0.992378	0.321013	0.468327	Bacteria	Proteobacteria	Gammaproteobacteria	Burkholderiales	Rhodocyclaceae	Thauera
147	ASV16	1.49351	-0.936385	0.977674	-0.957769	0.338179	0.490015	Bacteria	Actinobacteriota	Actinobacteria	Micrococcales	Brevibacteriaceae	Brevibacterium
148	ASV131	52.9109	-0.822925	0.872679	-0.942987	0.345687	0.49751	Bacteria	Firmicutes	Clostridia	Lachnospirales	Lachnospiraceae	Lachnospiraceae_UCG-006
149	ASV129	105.425	0.87229	0.963224	0.905594	0.365151	0.521994	Bacteria	Firmicutes	Clostridia	Lachnospirales	Lachnospiraceae	Lachnospiraceae_UCG-001
150	ASV132	10.4944	0.812766	0.916229	0.887078	0.375037	0.532553	Bacteria	Firmicutes	Clostridia	Lachnospirales	Lachnospiraceae	Marvinbryantia
151	ASV141	37.8272	-1.08334	1.24438	-0.870589	0.383979	0.541639	Bacteria	Firmicutes	Clostridia	Monoglobales	Monoglobaceae	Monoglobus
152	ASV239	68.6541	-1.36265	1.57365	-0.865919	0.386534	0.541657	Bacteria	Proteobacteria	Gammaproteobacteria	Enterobacterales	Pasteurellaceae	Unassigned
153	ASV191	1.45933	0.781862	0.975566	0.801444	0.422874	0.588708	Bacteria	Proteobacteria	Alphaproteobacteria	Rhodobacterales	Rhodobacteraceae	Paracoccus
154	ASV62	1.41694	-0.758781	0.982699	-0.77214	0.440032	0.608615	Bacteria	Chloroflexi	Chloroflexia	Thermomicrobiales	JG30-KF-CM45	JG30-KF-CM45
155	ASV105	11.7257	0.887402	1.1674	0.760155	0.447162	0.614487	Bacteria	Firmicutes	Bacilli	Lactobacillales	Lactobacillaceae	Unassigned
156	ASV151	8.45533	0.719068	0.972094	0.739711	0.459475	0.627361	Bacteria	Firmicutes	Clostridia	Oscillospirales	Ruminococcaceae	Ruminococcaceae
157	ASV83	1.40684	0.623991	0.982217	0.635288	0.525241	0.708078	Bacteria	Firmicutes	Bacilli	Brevibacillales	Brevibacillaceae	Brevibacillus
158	ASV138	1.40684	0.623991	0.982217	0.635288	0.525241	0.708078	Bacteria	Firmicutes	Clostridia	Lachnospirales	Lachnospiraceae	[Eubacterium]_ventriosum_group
159	ASV240	5.63725	0.639584	1.02609	0.623321	0.533074	0.714118	Bacteria	Proteobacteria	Gammaproteobacteria	Enterobacterales	Unassigned	Unassigned
160	ASV234	16.0934	0.629616	1.03237	0.609873	0.541946	0.721466	Bacteria	Proteobacteria	Gammaproteobacteria	Enterobacterales	Enterobacteriaceae	Unassigned
161	ASV107	128.262	-0.324545	0.772718	-0.420004	0.674483	0.892328	Bacteria	Firmicutes	Bacilli	Lactobacillales	Streptococcaceae	Streptococcus
162	ASV33	70.9803	0.432538	1.04907	0.412308	0.680114	0.894224	Bacteria	Actinobacteriota	Coriobacteriia	Coriobacteriales	Eggerthellaceae	Enterorhabdus
163	ASV84	2.97538	-0.329374	0.902825	-0.364825	0.715242	0.934641	Bacteria	Firmicutes	Bacilli	Erysipelotrichales	Erysipelatoclostridiaceae	Erysipelatoclostridiaceae
164	ASV152	1.85737	-0.311003	0.888469	-0.350044	0.726306	0.943312	Bacteria	Firmicutes	Clostridia	Oscillospirales	Ruminococcaceae	Ruminococcus
165	ASV11	1.89973	-0.0674744	1.11529	-0.0604997	0.951758	0.962474	Bacteria	Actinobacteriota	Actinobacteria	Corynebacteriales	Mycobacteriaceae	Mycobacterium
166	ASV12	2.80683	-0.0679767	1.1877	-0.0572337	0.954359	0.962474	Bacteria	Actinobacteriota	Actinobacteria	Frankiales	Geodermatophilaceae	Blastococcus
167	ASV24	2.87347	-0.0679622	1.18541	-0.0573324	0.95428	0.962474	Bacteria	Actinobacteriota	Actinobacteria	Micrococcales	Micrococcaceae	Glutamicibacter
168	ASV28	2.87347	-0.0679622	1.18541	-0.0573324	0.95428	0.962474	Bacteria	Actinobacteriota	Actinobacteria	Micrococcales	Micrococcaceae	Unassigned
169	ASV32	1.41366	-0.067024	1.06074	-0.0631863	0.949618	0.962474	Bacteria	Actinobacteriota	Actinobacteria	Streptomycetales	Streptomycetaceae	Streptomyces
170	ASV36	5.56054	-0.0685528	1.29184	-0.0530662	0.957679	0.962474	Bacteria	Actinobacteriota	Thermoleophilia	Gaiellales	Gaiellaceae	Gaiella
171	ASV42	27920.1	-0.0364486	0.410598	-0.0887696	0.929265	0.962474	Bacteria	Bacteroidota	Bacteroidia	Bacteroidales	Muribaculaceae	Muribaculaceae
172	ASV45	2.18501	-0.0676624	1.14077	-0.0593131	0.952703	0.962474	Bacteria	Bacteroidota	Bacteroidia	Bacteroidales	Prevotellaceae	Prevotella
173	ASV52	5.91312	-0.0686108	1.30396	-0.0526172	0.958037	0.962474	Bacteria	Bacteroidota	Bacteroidia	Chitinophagales	Chitinophagaceae	Sediminibacterium
174	ASV53	4.18923	-0.068342	1.25055	-0.0546496	0.956418	0.962474	Bacteria	Bacteroidota	Bacteroidia	Chitinophagales	Chitinophagaceae	UTBCD1
175	ASV59	11.9574	-0.0686049	1.30271	-0.0526632	0.958	0.962474	Bacteria	Bdellovibrionota	Bdellovibrionia	Bdellovibrionales	Bdellovibrionaceae	Bdellovibrio
176	ASV63	9.08254	-0.0688341	1.35408	-0.0508344	0.959457	0.962474	Bacteria	Chloroflexi	JG30-KF-CM66	JG30-KF-CM66	JG30-KF-CM66	JG30-KF-CM66
177	ASV64	8.32603	-0.0688042	1.34704	-0.0510782	0.959263	0.962474	Bacteria	Chloroflexi	KD4-96	KD4-96	KD4-96	KD4-96
178	ASV68	9.14329	-0.0688379	1.355	-0.050803	0.959482	0.962474	Bacteria	Cyanobacteria	Cyanobacteriia	Cyanobacteriales	Chroococcidiopsaceae	Chroococcidiopsis_PCC_7203
179	ASV78	3.57456	-0.0682383	1.23167	-0.0554032	0.955817	0.962474	Bacteria	Firmicutes	Bacilli	Bacillales	Bacillaceae	uncultured
180	ASV86	1.76467	-0.0673317	1.09707	-0.0613741	0.951061	0.962474	Bacteria	Firmicutes	Bacilli	Erysipelotrichales	Erysipelatoclostridiaceae	Unassigned
181	ASV91	66.1848	-0.0995063	1.1475	-0.0867154	0.930898	0.962474	Bacteria	Firmicutes	Bacilli	Lactobacillales	Aerococcaceae	Aerococcus
182	ASV92	6.75479	-0.0686771	1.31825	-0.0520973	0.958451	0.962474	Bacteria	Firmicutes	Bacilli	Lactobacillales	Aerococcaceae	Facklamia
183	ASV102	1.39711	-0.0669339	1.05077	-0.0636996	0.949209	0.962474	Bacteria	Firmicutes	Bacilli	Lactobacillales	Lactobacillaceae	Leuconostoc
184	ASV106	4.82783	-0.068464	1.27394	-0.0537418	0.957141	0.962474	Bacteria	Firmicutes	Bacilli	Lactobacillales	Streptococcaceae	Lactococcus
185	ASV119	7.16314	-0.0683934	1.26023	-0.0542704	0.95672	0.962474	Bacteria	Firmicutes	Clostridia	Clostridiales	Clostridiaceae	Clostridium_sensu_stricto_1
186	ASV123	7.65048	-0.0687467	1.33377	-0.0515432	0.958893	0.962474	Bacteria	Firmicutes	Clostridia	Lachnospirales	Lachnospiraceae	Catonella
187	ASV124	38.9811	-0.0676724	1.14217	-0.0592492	0.952754	0.962474	Bacteria	Firmicutes	Clostridia	Lachnospirales	Lachnospiraceae	Dorea
188	ASV139	211.774	-0.23024	0.898523	-0.256243	0.797763	0.962474	Bacteria	Firmicutes	Clostridia	Lachnospirales	Lachnospiraceae	[Eubacterium]_xylanophilum_group
189	ASV159	8.07362	-0.0687893	1.34356	-0.0511992	0.959167	0.962474	Bacteria	Firmicutes	Clostridia	Peptostreptococcales-Tissierellales	Peptostreptococcaceae	Romboutsia
190	ASV161	18.7133	0.13032	1.32427	0.0984089	0.921608	0.962474	Bacteria	Firmicutes	Negativicutes	Veillonellales-Selenomonadales	Veillonellaceae	Veillonella
191	ASV170	3.82991	-0.0682601	1.23557	-0.0552457	0.955943	0.962474	Bacteria	Planctomycetota	Planctomycetes	Pirellulales	Pirellulaceae	uncultured
192	ASV171	11.5062	-0.0689535	1.38347	-0.0498409	0.960249	0.962474	Bacteria	Planctomycetota	Planctomycetes	Planctomycetales	Schlesneriaceae	Schlesneria
193	ASV172	20.3116	-0.0691572	1.43844	-0.0480779	0.961654	0.962474	Bacteria	Planctomycetota	Planctomycetes	Planctomycetales	uncultured	uncultured
194	ASV175	5.14047	-0.0684941	1.27991	-0.0535148	0.957322	0.962474	Bacteria	Proteobacteria	Alphaproteobacteria	Acetobacterales	Acetobacteraceae	Roseomonas
195	ASV176	7.77198	-0.0687582	1.3364	-0.0514505	0.958967	0.962474	Bacteria	Proteobacteria	Alphaproteobacteria	Acetobacterales	Acetobacteraceae	uncultured
196	ASV177	1.53099	-0.067029	1.06129	-0.0631581	0.949641	0.962474	Bacteria	Proteobacteria	Alphaproteobacteria	Azospirillales	Azospirillaceae	Azospirillum
197	ASV180	31.8948	-0.0692714	1.47233	-0.0470488	0.962474	0.962474	Bacteria	Proteobacteria	Alphaproteobacteria	Caulobacterales	Caulobacteraceae	Caulobacter
198	ASV185	4.39872	-0.0683688	1.25557	-0.0544524	0.956575	0.962474	Bacteria	Proteobacteria	Alphaproteobacteria	Rhizobiales	Beijerinckiaceae	Microvirga
199	ASV197	5.45271	-0.0685708	1.29557	-0.0529273	0.95779	0.962474	Bacteria	Proteobacteria	Alphaproteobacteria	Sphingomonadales	Sphingomonadaceae	Blastomonas
200	ASV200	7.58972	-0.0687416	1.33262	-0.0515838	0.95886	0.962474	Bacteria	Proteobacteria	Alphaproteobacteria	Sphingomonadales	Sphingomonadaceae	Sphingobium
201	ASV203	1.48541	-0.0671046	1.06989	-0.0627208	0.949989	0.962474	Bacteria	Proteobacteria	Alphaproteobacteria	Sphingomonadales	Sphingomonadaceae	Sphingorhabdus
202	ASV205	2.63566	-0.0678664	1.17056	-0.0579778	0.953766	0.962474	Bacteria	Proteobacteria	Alphaproteobacteria	Tistrellales	Geminicoccaceae	Candidatus_Alysiosphaera
203	ASV209	2.63566	-0.0678664	1.17056	-0.0579778	0.953766	0.962474	Bacteria	Proteobacteria	Gammaproteobacteria	Burkholderiales	Burkholderiaceae	Ralstonia
204	ASV228	2.98299	-0.0680315	1.19651	-0.0568583	0.954658	0.962474	Bacteria	Proteobacteria	Gammaproteobacteria	Burkholderiales	Rhodocyclaceae	Unassigned
205	ASV231	1.97778	-0.0674723	1.115	-0.060513	0.951747	0.962474	Bacteria	Proteobacteria	Gammaproteobacteria	Diplorickettsiales	Diplorickettsiaceae	uncultured
206	ASV238	1.79542	-0.0671344	1.07334	-0.0625473	0.950127	0.962474	Bacteria	Proteobacteria	Gammaproteobacteria	Enterobacterales	Pasteurellaceae	Pasteurella
207	ASV241	7.82122	-0.0687736	1.33994	-0.051326	0.959066	0.962474	Bacteria	Proteobacteria	Gammaproteobacteria	Ga0077536	Ga0077536	Ga0077536
208	ASV242	1.86176	-0.0669983	1.05786	-0.0633336	0.949501	0.962474	Bacteria	Proteobacteria	Gammaproteobacteria	Legionellales	Legionellaceae	Legionella
209	ASV245	51.8726	-0.221265	0.986184	-0.224365	0.822474	0.962474	Bacteria	Proteobacteria	Gammaproteobacteria	Pseudomonadales	Moraxellaceae	Acinetobacter
210	ASV246	12.2507	0.101842	1.23974	0.0821479	0.934529	0.962474	Bacteria	Proteobacteria	Gammaproteobacteria	Pseudomonadales	Moraxellaceae	Enhydrobacter
211	ASV249	2.58487	-0.06789	1.17417	-0.0578198	0.953892	0.962474	Bacteria	Proteobacteria	Gammaproteobacteria	Xanthomonadales	Xanthomonadaceae	Arenimonas
212	ASV251	1.83762	-0.0674101	1.10697	-0.0608963	0.951442	0.962474	Bacteria	Proteobacteria	Gammaproteobacteria	Xanthomonadales	Xanthomonadaceae	Pseudoxanthomonas
213	ASV258	1.39711	-0.0669339	1.05077	-0.0636996	0.949209	0.962474	Unassigned	Unassigned	Unassigned	Unassigned	Unassigned	Unassigned
