# Supplementary material for: Lacticaseibacillus rhamnosus D1 Fermented Milk Confers Protection Against Typhoid Fever Through Immunomodulation and Gut Microbiota Regulation in Mice
Source: Microorganisms. 2025 Oct 14;13(10):2348. doi: 10.3390/microorganisms13102348 (PMC12565942; doi:10.3390/microorganisms13102348)
Supplement: Supplementary file 1 [file microorganisms-13-02348-s001.zip › Supplemental Table S2.xlsx]

## Sheet: Planilha1
		ASV changed by treatment (CTL vs D1(7d))
	otu	baseMean	log2FoldChange	lfcSE	stat	pvalue	padj	Domain	Phylum	Class	Order	Family	Genus
1	ASV112	4948.42	10.9053	0.710481	15.3491	3.59021e-53	7.82666e-51	Bacteria	Firmicutes	Bacilli	Staphylococcales	Staphylococcaceae	Staphylococcus
2	ASV42	27920.1	-5.48102	0.411314	-13.3256	1.64274e-40	1.79059e-38	Bacteria	Bacteroidota	Bacteroidia	Bacteroidales	Muribaculaceae	Muribaculum
3	ASV75	776.7	11.2089	0.958761	11.691	1.4163e-31	1.02918e-29	Bacteria	Firmicutes	Bacilli	Bacillales	Bacillaceae	Bacillus
4	ASV133	620.532	-4.77389	0.531629	-8.97975	2.7139e-19	1.47907e-17	Bacteria	Firmicutes	Clostridia	Lachnospirales	Lachnospiraceae	Roseburia
5	ASV144	36.3695	-6.77301	0.990822	-6.83575	8.15784e-12	3.55682e-10	Bacteria	Firmicutes	Clostridia	Oscillospirales	Oscillospiraceae	Intestinimonas
6	ASV147	78.8563	-7.74056	1.22935	-6.29644	3.04556e-10	1.10655e-08	Bacteria	Firmicutes	Clostridia	Oscillospirales	Oscillospiraceae	Unassigned
7	ASV67	701.132	-5.32884	0.925958	-5.75494	8.6672e-09	2.69921e-07	Bacteria	Cyanobacteria	Cyanobacteriia	Chloroplast	Chloroplast	Chloroplast
8	ASV210	60.3623	7.16702	1.32586	5.40557	6.46026e-08	1.76042e-06	Bacteria	Proteobacteria	Gammaproteobacteria	Burkholderiales	Comamonadaceae	Aquabacterium
9	ASV23	40.6579	6.75405	1.28144	5.27067	1.35926e-07	3.29243e-06	Bacteria	Actinobacteriota	Actinobacteria	Micrococcales	Microbacteriaceae	Unassigned
10	ASV48	23.1439	-6.09797	1.2053	-5.05931	4.20766e-07	8.33917e-06	Bacteria	Bacteroidota	Bacteroidia	Bacteroidales	Prevotellaceae	Prevotellaceae_NK3B31_group
11	ASV120	466.565	-4.59935	0.909087	-5.05931	4.20784e-07	8.33917e-06	Bacteria	Firmicutes	Clostridia	Lachnospirales	Lachnospiraceae	A2
12	ASV180	31.8948	6.56753	1.32509	4.9563	7.18484e-07	1.20484e-05	Bacteria	Proteobacteria	Alphaproteobacteria	Caulobacterales	Caulobacteraceae	Caulobacter
13	ASV216	1525.58	2.5654	0.516135	4.9704	6.68164e-07	1.20484e-05	Bacteria	Proteobacteria	Gammaproteobacteria	Burkholderiales	Comamonadaceae	Schlegelella
14	ASV136	24.3368	-5.09096	1.06445	-4.78273	1.72931e-06	2.69278e-05	Bacteria	Firmicutes	Clostridia	Lachnospirales	Lachnospiraceae	Tyzzerella
15	ASV190	29.3142	6.32995	1.33424	4.74423	2.09302e-06	3.04186e-05	Bacteria	Proteobacteria	Alphaproteobacteria	Rhizobiales	Xanthobacteraceae	Unassigned
16	ASV153	15.3241	-4.97533	1.06124	-4.68823	2.75575e-06	3.75471e-05	Bacteria	Firmicutes	Clostridia	Oscillospirales	Ruminococcaceae	Unassigned
17	ASV218	1237.45	2.74379	0.587376	4.67126	2.99358e-06	3.83882e-05	Bacteria	Proteobacteria	Gammaproteobacteria	Burkholderiales	Comamonadaceae	Unassigned
18	ASV122	17.4365	-5.22985	1.14082	-4.58427	4.55572e-06	5.19493e-05	Bacteria	Firmicutes	Clostridia	Lachnospirales	Lachnospiraceae	Acetatifactor
19	ASV172	20.3116	5.89395	1.28834	4.57483	4.76599e-06	5.19493e-05	Bacteria	Planctomycetota	Planctomycetes	Planctomycetales	uncultured	uncultured
20	ASV254	535.759	2.4877	0.541639	4.59292	4.37084e-06	5.19493e-05	Bacteria	Proteobacteria	Gammaproteobacteria	Xanthomonadales	Xanthomonadaceae	Vulcaniibacterium
21	ASV59	11.9574	5.08467	1.13712	4.47155	7.76559e-06	8.06142e-05	Bacteria	Bdellovibrionota	Bdellovibrionia	Bdellovibrionales	Bdellovibrionaceae	Bdellovibrio
22	ASV79	149.725	2.57019	0.57969	4.43374	9.26143e-06	8.77823e-05	Bacteria	Firmicutes	Bacilli	Bacillales	Planococcaceae	Chungangia
23	ASV107	128.262	3.40028	0.765867	4.43978	9.00519e-06	8.77823e-05	Bacteria	Firmicutes	Bacilli	Lactobacillales	Streptococcaceae	Streptococcus
24	ASV207	38.2321	3.34957	0.765231	4.3772	1.20213e-05	0.000109194	Bacteria	Proteobacteria	Gammaproteobacteria	Burkholderiales	Alcaligenaceae	Unassigned
25	ASV227	31.7494	5.101	1.18411	4.30789	1.64816e-05	0.000143719	Bacteria	Proteobacteria	Gammaproteobacteria	Burkholderiales	Rhodocyclaceae	Thauera
26	ASV127	6197.99	-3.25954	0.760371	-4.28678	1.81283e-05	0.000151999	Bacteria	Firmicutes	Clostridia	Lachnospirales	Lachnospiraceae	Lachnospiraceae_NK4A136_group
27	ASV7	13.5892	4.99335	1.17497	4.24976	2.14001e-05	0.000166615	Bacteria	Actinobacteriota	Actinobacteria	Corynebacteriales	Corynebacteriaceae	Corynebacterium
28	ASV213	12.6229	5.03006	1.18192	4.25584	2.08268e-05	0.000166615	Bacteria	Proteobacteria	Gammaproteobacteria	Burkholderiales	Comamonadaceae	Polaromonas
29	ASV150	16.0916	-4.85706	1.1486	-4.22866	2.35088e-05	0.000176721	Bacteria	Firmicutes	Clostridia	Oscillospirales	Ruminococcaceae	Incertae_Sedis
30	ASV41	12.3609	-5.1428	1.23878	-4.15149	3.30321e-05	0.000219705	Bacteria	Bacteroidota	Bacteroidia	Bacteroidales	Marinifilaceae	Odoribacter
31	ASV47	14.2959	-5.31238	1.27495	-4.16673	3.09004e-05	0.000219705	Bacteria	Bacteroidota	Bacteroidia	Bacteroidales	Prevotellaceae	Prevotellaceae_Ga6A1_group
32	ASV57	398.866	3.22138	0.776249	4.14993	3.32581e-05	0.000219705	Bacteria	Bacteroidota	Bacteroidia	Flavobacteriales	Weeksellaceae	Cloacibacterium
33	ASV108	766	2.72983	0.656859	4.15589	3.24029e-05	0.000219705	Bacteria	Firmicutes	Bacilli	Paenibacillales	Paenibacillaceae	Paenibacillus
34	ASV146	12.2247	-5.12562	1.23719	-4.14294	3.42886e-05	0.00021985	Bacteria	Firmicutes	Clostridia	Oscillospirales	Oscillospiraceae	UCG-005
35	ASV121	329.402	-3.9039	0.943857	-4.13612	3.53233e-05	0.000220013	Bacteria	Firmicutes	Clostridia	Lachnospirales	Lachnospiraceae	ASF356
36	ASV171	11.5062	5.02337	1.22902	4.08729	4.36451e-05	0.000264295	Bacteria	Planctomycetota	Planctomycetes	Planctomycetales	Schlesneriaceae	Schlesneria
37	ASV220	13.3799	5.15206	1.27886	4.02865	5.60988e-05	0.000330528	Bacteria	Proteobacteria	Gammaproteobacteria	Burkholderiales	Methylophilaceae	Methylotenera
38	ASV125	7.44245	-4.3387	1.08254	-4.0079	6.12605e-05	0.000351442	Bacteria	Firmicutes	Clostridia	Lachnospirales	Lachnospiraceae	GCA-900066575
39	ASV63	9.08254	4.65344	1.1974	3.88627	0.000101797	0.000541264	Bacteria	Chloroflexi	JG30-KF-CM66	JG30-KF-CM66	JG30-KF-CM66	JG30-KF-CM66
40	ASV68	9.14329	4.66403	1.19839	3.89192	9.94533e-05	0.000541264	Bacteria	Cyanobacteria	Cyanobacteriia	Cyanobacteriales	Chroococcidiopsaceae	Chroococcidiopsis_PCC_7203
41	ASV100	13.9217	-4.30165	1.10425	-3.89554	9.79808e-05	0.000541264	Bacteria	Firmicutes	Bacilli	Lactobacillales	Lactobacillaceae	Lactobacillus
42	ASV119	7.16314	4.20841	1.09289	3.85073	0.000117765	0.000611258	Bacteria	Firmicutes	Clostridia	Clostridiales	Clostridiaceae	Clostridium_sensu_stricto_1
43	ASV64	8.32603	4.51137	1.19015	3.79059	0.000150292	0.000761947	Bacteria	Chloroflexi	KD4-96	KD4-96	KD4-96	KD4-96
44	ASV193	17.2381	4.60679	1.21985	3.77652	0.000159034	0.000787941	Bacteria	Proteobacteria	Alphaproteobacteria	Rhodobacterales	Rhodobacteraceae	Unassigned
45	ASV159	8.07362	4.46172	1.18648	3.76046	0.000169603	0.000821633	Bacteria	Firmicutes	Clostridia	Peptostreptococcales-Tissierellales	Peptostreptococcaceae	Romboutsia
46	ASV176	7.77198	4.4035	1.17869	3.73592	0.000187029	0.000886353	Bacteria	Proteobacteria	Alphaproteobacteria	Acetobacterales	Acetobacteraceae	uncultured
47	ASV241	7.82122	4.41031	1.18267	3.72912	0.000192148	0.000891239	Bacteria	Proteobacteria	Gammaproteobacteria	Ga0077536	Ga0077536	Ga0077536
48	ASV123	7.65048	4.37801	1.17586	3.72324	0.000196683	0.000893269	Bacteria	Firmicutes	Clostridia	Lachnospirales	Lachnospiraceae	Catonella
49	ASV200	7.58972	4.36509	1.17464	3.71612	0.000202303	0.000900041	Bacteria	Proteobacteria	Alphaproteobacteria	Sphingomonadales	Sphingomonadaceae	Sphingobium
50	ASV226	17.9095	3.80413	1.03497	3.6756	0.000237295	0.00103461	Bacteria	Proteobacteria	Gammaproteobacteria	Burkholderiales	Rhodocyclaceae	Dechlorosoma
51	ASV76	12.3861	4.80113	1.30907	3.66759	0.000244847	0.0010466	Bacteria	Firmicutes	Bacilli	Bacillales	Bacillaceae	Geobacillus
52	ASV70	9.85876	4.48653	1.24424	3.60585	0.000311127	0.00130434	Bacteria	Deinococcota	Deinococci	Deinococcales	Deinococcaceae	Deinococcus
53	ASV92	6.75479	4.17452	1.15953	3.60018	0.000317994	0.00130797	Bacteria	Firmicutes	Bacilli	Lactobacillales	Aerococcaceae	Facklamia
54	ASV194	6.69047	-4.16051	1.16372	-3.57518	0.000349988	0.00141292	Bacteria	Proteobacteria	Alphaproteobacteria	Rhodospirillales	uncultured	uncultured
55	ASV54	6.09114	-4.00356	1.15077	-3.47901	0.000503267	0.00199477	Bacteria	Bacteroidota	Bacteroidia	Cytophagales	Spirosomaceae	uncultured
56	ASV52	5.91312	3.94795	1.14497	3.44807	0.000564617	0.00219797	Bacteria	Bacteroidota	Bacteroidia	Chitinophagales	Chitinophagaceae	Sediminibacterium
57	ASV36	5.56054	3.84908	1.13199	3.40027	0.000673185	0.00257464	Bacteria	Actinobacteriota	Thermoleophilia	Gaiellales	Gaiellaceae	Gaiella
58	ASV151	8.45533	-3.82843	1.1446	-3.34477	0.000823508	0.00300162	Bacteria	Firmicutes	Clostridia	Oscillospirales	Ruminococcaceae	Ruminococcaceae
59	ASV173	5.33795	-3.78052	1.13058	-3.34389	0.000826135	0.00300162	Bacteria	Proteobacteria	Alphaproteobacteria	Acetobacterales	Acetobacteraceae	Acetobacter
60	ASV197	5.45271	3.80296	1.13666	3.34575	0.000820613	0.00300162	Bacteria	Proteobacteria	Alphaproteobacteria	Sphingomonadales	Sphingomonadaceae	Blastomonas
61	ASV243	22.9747	2.88333	0.865334	3.33205	0.000862097	0.00308094	Bacteria	Proteobacteria	Gammaproteobacteria	Pseudomonadales	Alcanivoracaceae1	Alcanivorax
62	ASV175	5.14047	3.71466	1.11962	3.3178	0.000907305	0.0031902	Bacteria	Proteobacteria	Alphaproteobacteria	Acetobacterales	Acetobacteraceae	Roseomonas
63	ASV195	264.158	-3.67656	1.11415	-3.29989	0.000967231	0.00334693	Bacteria	Proteobacteria	Alphaproteobacteria	Rickettsiales	Mitochondria	Mitochondria
64	ASV21	7.62663	3.97038	1.22645	3.23728	0.00120675	0.0040383	Bacteria	Actinobacteriota	Actinobacteria	Micrococcales	Dermacoccaceae	Unassigned
65	ASV106	4.82783	3.599	1.11398	3.23076	0.00123462	0.0040383	Bacteria	Firmicutes	Bacilli	Lactobacillales	Streptococcaceae	Lactococcus
66	ASV131	52.9109	-3.23439	1	-3.23438	0.00121907	0.0040383	Bacteria	Firmicutes	Clostridia	Lachnospirales	Lachnospiraceae	Lachnospiraceae_UCG-006
67	ASV250	12.9713	3.73922	1.15792	3.22926	0.00124113	0.0040383	Bacteria	Proteobacteria	Gammaproteobacteria	Xanthomonadales	Xanthomonadaceae	Lysobacter
68	ASV211	3.46791	-3.0028	0.934537	-3.21314	0.00131294	0.00420912	Bacteria	Proteobacteria	Gammaproteobacteria	Burkholderiales	Comamonadaceae	Curvibacter
69	ASV149	60.2218	-3.13625	0.99384	-3.15569	0.0016012	0.00505887	Bacteria	Firmicutes	Clostridia	Oscillospirales	Ruminococcaceae	Anaerotruncus
70	ASV50	4.49033	-3.47688	1.10582	-3.14415	0.0016657	0.00518746	Bacteria	Bacteroidota	Bacteroidia	Chitinophagales	Chitinophagaceae	Edaphobaculum
71	ASV53	4.18923	3.35373	1.09006	3.07664	0.0020935	0.00642792	Bacteria	Bacteroidota	Bacteroidia	Chitinophagales	Chitinophagaceae	UTBCD1
72	ASV186	7.07213	3.66795	1.19602	3.06679	0.00216369	0.00655118	Bacteria	Proteobacteria	Alphaproteobacteria	Rhizobiales	Rhizobiaceae	Allorhizobium-Neorhizobium-Pararhizobium-Rhizobium
73	ASV170	3.82991	3.19	1.07513	2.9671	0.00300627	0.00897764	Bacteria	Planctomycetota	Planctomycetes	Pirellulales	Pirellulaceae	uncultured
74	ASV78	3.57456	3.03444	1.07305	2.82787	0.0046859	0.0138044	Bacteria	Firmicutes	Bacilli	Bacillales	Bacillaceae	uncultured
75	ASV135	3.17529	-2.8331	1.00565	-2.81719	0.00484457	0.0140816	Bacteria	Firmicutes	Clostridia	Lachnospirales	Lachnospiraceae	Tuzzerella
76	ASV185	4.39872	3.08754	1.09957	2.80795	0.00498579	0.0143013	Bacteria	Proteobacteria	Alphaproteobacteria	Rhizobiales	Beijerinckiaceae	Microvirga
77	ASV163	5.79246	3.29752	1.17846	2.79816	0.00513952	0.0145509	Bacteria	Fusobacteriota	Fusobacteriia	Fusobacteriales	Fusobacteriaceae	Fusobacterium
78	ASV240	5.63725	-3.26633	1.18226	-2.76278	0.00573109	0.0160176	Bacteria	Proteobacteria	Gammaproteobacteria	Enterobacterales	Unassigned	Unassigned
79	ASV132	10.4944	-2.92105	1.07401	-2.71975	0.00653313	0.0180281	Bacteria	Firmicutes	Clostridia	Lachnospirales	Lachnospiraceae	Marvinbryantia
80	ASV109	20.1988	3.04844	1.14793	2.6556	0.0079168	0.0215733	Bacteria	Firmicutes	Bacilli	RF39	RF39	RF39
81	ASV93	8.6487	-2.84514	1.08433	-2.62386	0.00869391	0.0233984	Bacteria	Firmicutes	Bacilli	Lactobacillales	Carnobacteriaceae	Atopostipes
82	ASV245	51.8726	2.55527	0.977948	2.61289	0.00897796	0.0235807	Bacteria	Proteobacteria	Gammaproteobacteria	Pseudomonadales	Moraxellaceae	Acinetobacter
83	ASV253	64.2911	2.11286	0.808595	2.613	0.00897513	0.0235807	Bacteria	Proteobacteria	Gammaproteobacteria	Xanthomonadales	Xanthomonadaceae	Thermomonas
84	ASV43	3.07721	-2.71408	1.04136	-2.6063	0.00915274	0.0237535	Bacteria	Bacteroidota	Bacteroidia	Bacteroidales	Porphyromonadaceae	Falsiporphyromonas
85	ASV101	2.97429	-2.69404	1.03679	-2.59845	0.00936454	0.0240173	Bacteria	Firmicutes	Bacilli	Lactobacillales	Lactobacillaceae	Lentilactobacillus
86	ASV24	2.87347	2.63327	1.02755	2.56268	0.0103867	0.0249111	Bacteria	Actinobacteriota	Actinobacteria	Micrococcales	Micrococcaceae	Glutamicibacter
87	ASV28	2.87347	2.63327	1.02755	2.56268	0.0103867	0.0249111	Bacteria	Actinobacteriota	Actinobacteria	Micrococcales	Micrococcaceae	Unassigned
88	ASV148	56.7202	-3.01258	1.17538	-2.56307	0.0103751	0.0249111	Bacteria	Firmicutes	Clostridia	Oscillospirales	Oscillospiraceae	uncultured
89	ASV202	7.06121	3.15538	1.23147	2.56228	0.0103987	0.0249111	Bacteria	Proteobacteria	Alphaproteobacteria	Sphingomonadales	Sphingomonadaceae	Sphingopyxis
90	ASV217	77.0962	2.49303	0.966208	2.58022	0.00987383	0.0249111	Bacteria	Proteobacteria	Gammaproteobacteria	Burkholderiales	Comamonadaceae	Tepidimonas
91	ASV228	2.98299	2.67821	1.03935	2.57681	0.00997166	0.0249111	Bacteria	Proteobacteria	Gammaproteobacteria	Burkholderiales	Rhodocyclaceae	Unassigned
92	ASV12	2.80683	2.54664	1.0322	2.46719	0.0136176	0.0322679	Bacteria	Actinobacteriota	Actinobacteria	Frankiales	Geodermatophilaceae	Blastococcus
93	ASV205	2.63566	2.45302	1.01477	2.4173	0.0156359	0.0362621	Bacteria	Proteobacteria	Alphaproteobacteria	Tistrellales	Geminicoccaceae	Candidatus_Alysiosphaera
94	ASV209	2.63566	2.45302	1.01477	2.4173	0.0156359	0.0362621	Bacteria	Proteobacteria	Gammaproteobacteria	Burkholderiales	Burkholderiaceae	Ralstonia
95	ASV27	9.32474	2.7076	1.14132	2.37235	0.0176754	0.0405605	Bacteria	Actinobacteriota	Actinobacteria	Micrococcales	Micrococcaceae	Rothia
96	ASV140	472.499	-2.55474	1.09	-2.3438	0.0190885	0.0433469	Bacteria	Firmicutes	Clostridia	Lachnospirales	Lachnospiraceae	uncultured
97	ASV208	4.44393	2.64986	1.14199	2.32039	0.02032	0.0452016	Bacteria	Proteobacteria	Gammaproteobacteria	Burkholderiales	Burkholderiaceae	Burkholderia-Caballeronia-Paraburkholderia
98	ASV249	2.58487	2.37147	1.02109	2.32249	0.0202063	0.0452016	Bacteria	Proteobacteria	Gammaproteobacteria	Xanthomonadales	Xanthomonadaceae	Arenimonas
99	ASV82	154.871	1.69113	0.734024	2.30392	0.0212274	0.0465146	Bacteria	Firmicutes	Bacilli	Bacillales	Planococcaceae	Unassigned
100	ASV137	3296.94	-1.85356	0.805207	-2.30197	0.021337	0.0465146	Bacteria	Firmicutes	Clostridia	Lachnospirales	Lachnospiraceae	Unassigned
101	ASV239	68.6541	3.59363	1.57034	2.28843	0.0221122	0.0477274	Bacteria	Proteobacteria	Gammaproteobacteria	Enterobacterales	Pasteurellaceae	Unassigned
102	ASV72	150.313	2.32677	1.06557	2.18358	0.0289929	0.0619652	Bacteria	Firmicutes	Bacilli	Alicyclobacillales	Alicyclobacillaceae	Tumebacillus
103	ASV143	183.974	-2.65573	1.28089	-2.07335	0.0381395	0.0807225	Bacteria	Firmicutes	Clostridia	Oscillospirales	Oscillospiraceae	Colidextribacter
104	ASV45	2.18501	1.97705	0.995224	1.98653	0.0469741	0.0976847	Bacteria	Bacteroidota	Bacteroidia	Bacteroidales	Prevotellaceae	Prevotella
105	ASV128	7.38271	-2.05637	1.03551	-1.98585	0.04705	0.0976847	Bacteria	Firmicutes	Clostridia	Lachnospirales	Lachnospiraceae	Lachnospiraceae_NK4B4_group
106	ASV13	4.41342	1.94862	1.00027	1.94809	0.0514039	0.105717	Bacteria	Actinobacteriota	Actinobacteria	Frankiales	Geodermatophilaceae	Geodermatophilus
107	ASV77	4.67234	-2.08467	1.09625	-1.90164	0.0572181	0.116575	Bacteria	Firmicutes	Bacilli	Bacillales	Bacillaceae	Unassigned
108	ASV247	100.54	1.58332	0.834997	1.8962	0.0579339	0.116941	Bacteria	Proteobacteria	Gammaproteobacteria	Pseudomonadales	Pseudomonadaceae	Pseudomonas
109	ASV230	2.02707	-1.84229	0.978382	-1.883	0.0597008	0.119402	Bacteria	Proteobacteria	Gammaproteobacteria	Cardiobacteriales	Wohlfahrtiimonadaceae	Wohlfahrtiimonas
110	ASV126	356.123	-2.27715	1.23836	-1.83884	0.0659382	0.128737	Bacteria	Firmicutes	Clostridia	Lachnospirales	Lachnospiraceae	Lachnoclostridium
111	ASV145	314.407	-2.35544	1.28033	-1.83972	0.0658097	0.128737	Bacteria	Firmicutes	Clostridia	Oscillospirales	Oscillospiraceae	Oscillibacter
112	ASV231	1.97778	1.78817	0.973165	1.83747	0.0661401	0.128737	Bacteria	Proteobacteria	Gammaproteobacteria	Diplorickettsiales	Diplorickettsiaceae	uncultured
113	ASV164	1.99047	-1.78249	0.976045	-1.82624	0.0678148	0.130829	Bacteria	Gemmatimonadota	Gemmatimonadetes	Gemmatimonadales	Gemmatimonadaceae	Roseisolibacter
114	ASV44	9.48335	-1.98219	1.12113	-1.76803	0.0770564	0.147354	Bacteria	Bacteroidota	Bacteroidia	Bacteroidales	Prevotellaceae	Alloprevotella
115	ASV201	9.82157	-2.10223	1.21481	-1.7305	0.0835415	0.158366	Bacteria	Proteobacteria	Alphaproteobacteria	Sphingomonadales	Sphingomonadaceae	Sphingomonas
116	ASV11	1.89973	1.62137	0.981	1.65277	0.0983777	0.183302	Bacteria	Actinobacteriota	Actinobacteria	Corynebacteriales	Mycobacteriaceae	Mycobacterium
117	ASV84	2.97538	-1.75644	1.06184	-1.65414	0.0980983	0.183302	Bacteria	Firmicutes	Bacilli	Erysipelotrichales	Erysipelatoclostridiaceae	Erysipelatoclostridiaceae
118	ASV223	1.84105	-1.58689	0.973877	-1.62945	0.103217	0.190689	Bacteria	Proteobacteria	Gammaproteobacteria	Burkholderiales	Oxalobacteraceae	Noviherbaspirillum
119	ASV198	23.0419	2.07464	1.27966	1.62124	0.104966	0.19229	Bacteria	Proteobacteria	Alphaproteobacteria	Sphingomonadales	Sphingomonadaceae	Novosphingobium
120	ASV33	70.9803	-1.69367	1.06505	-1.59023	0.111783	0.203073	Bacteria	Actinobacteriota	Coriobacteriia	Coriobacteriales	Eggerthellaceae	Enterorhabdus
121	ASV46	1.80978	-1.51652	0.972825	-1.55888	0.119025	0.212684	Bacteria	Bacteroidota	Bacteroidia	Bacteroidales	Prevotellaceae	Prevotella_7
122	ASV251	1.83762	1.52456	0.976317	1.56154	0.118395	0.212684	Bacteria	Proteobacteria	Gammaproteobacteria	Xanthomonadales	Xanthomonadaceae	Pseudoxanthomonas
123	ASV29	1.79872	-1.5071	0.971573	-1.5512	0.120854	0.214197	Bacteria	Actinobacteriota	Actinobacteria	Propionibacteriales	Nocardioidaceae	Marmoricola
124	ASV38	1.74217	-1.40781	0.968404	-1.45374	0.146019	0.252992	Bacteria	Actinobacteriota	Thermoleophilia	Solirubrobacterales	Solirubrobacteraceae	Conexibacter
125	ASV86	1.76467	1.41108	0.971153	1.453	0.146225	0.252992	Bacteria	Firmicutes	Bacilli	Erysipelotrichales	Erysipelatoclostridiaceae	Unassigned
126	ASV234	16.0934	-1.52162	1.04266	-1.45937	0.144464	0.252992	Bacteria	Proteobacteria	Gammaproteobacteria	Enterobacterales	Enterobacteriaceae	Unassigned
127	ASV105	11.7257	-1.69394	1.17933	-1.43637	0.150898	0.259023	Bacteria	Firmicutes	Bacilli	Lactobacillales	Lactobacillaceae	Unassigned
128	ASV34	33.3266	-1.48461	1.06646	-1.3921	0.163893	0.279131	Bacteria	Actinobacteriota	Coriobacteriia	Coriobacteriales	Eggerthellaceae	Unassigned
129	ASV60	3.12603	1.43398	1.03667	1.38326	0.166586	0.281517	Bacteria	Bdellovibrionota	Oligoflexia	0319-6G20	0319-6G20	0319-6G20
130	ASV55	1.67083	-1.28716	0.964717	-1.33423	0.182127	0.305413	Bacteria	Bacteroidota	Bacteroidia	Flavobacteriales	Weeksellaceae	Bergeyella
131	ASV118	1.66253	-1.27994	0.96389	-1.32789	0.184215	0.306557	Bacteria	Firmicutes	Clostridia	Clostridiales	Clostridiaceae	Candidatus_Arthromitus
132	ASV103	4.29583	-1.41135	1.09781	-1.2856	0.198582	0.327961	Bacteria	Firmicutes	Bacilli	Lactobacillales	Lactobacillaceae	Limosilactobacillus
133	ASV157	23.2368	-1.38953	1.09387	-1.27028	0.203984	0.334349	Bacteria	Firmicutes	Clostridia	Peptococcales	Peptococcaceae	uncultured
134	ASV155	12.1525	-1.17282	0.942359	-1.24456	0.213295	0.344432	Bacteria	Firmicutes	Clostridia	Oscillospirales	Ruminococcaceae	uncultured
135	ASV178	8.76913	-1.28846	1.0328	-1.24753	0.212203	0.344432	Bacteria	Proteobacteria	Alphaproteobacteria	Azospirillales	Azospirillaceae	Niveispirillum
136	ASV87	6.61551	-1.26254	1.02755	-1.22869	0.219187	0.351344	Bacteria	Firmicutes	Bacilli	Erysipelotrichales	Erysipelotrichaceae	Erysipelotrichaceae
137	ASV221	3.92738	1.22144	1.00649	1.21356	0.224916	0.357895	Bacteria	Proteobacteria	Gammaproteobacteria	Burkholderiales	Neisseriaceae	Neisseria
138	ASV71	57.5292	-1.41965	1.20167	-1.18139	0.237447	0.375097	Bacteria	Firmicutes	Bacilli	Acholeplasmatales	Acholeplasmataceae	Anaeroplasma
139	ASV225	3.46706	1.07713	0.9583	1.124	0.261013	0.409359	Bacteria	Proteobacteria	Gammaproteobacteria	Burkholderiales	Rhodocyclaceae	Azospira
140	ASV203	1.48541	0.865613	0.977545	0.885497	0.375888	0.585312	Bacteria	Proteobacteria	Alphaproteobacteria	Sphingomonadales	Sphingomonadaceae	Sphingorhabdus
141	ASV191	1.45933	-0.858999	0.975565	-0.880515	0.37858	0.585323	Bacteria	Proteobacteria	Alphaproteobacteria	Rhodobacterales	Rhodobacteraceae	Paracoccus
142	ASV152	1.85737	-0.876623	1.0062	-0.871223	0.383632	0.588957	Bacteria	Firmicutes	Clostridia	Oscillospirales	Ruminococcaceae	Ruminococcus
143	ASV158	8.09196	0.861927	1.06746	0.807457	0.419403	0.63937	Bacteria	Firmicutes	Clostridia	Peptostreptococcales-Tissierellales	Anaerovoracaceae	[Eubacterium]_nodatum_group
144	ASV83	1.40684	-0.701111	0.982216	-0.713805	0.475348	0.714661	Bacteria	Firmicutes	Bacilli	Brevibacillales	Brevibacillaceae	Brevibacillus
145	ASV138	1.40684	-0.701111	0.982216	-0.713805	0.475348	0.714661	Bacteria	Firmicutes	Clostridia	Lachnospirales	Lachnospiraceae	[Eubacterium]_ventriosum_group
146	ASV32	1.41366	0.688857	0.98265	0.701019	0.483291	0.716717	Bacteria	Actinobacteriota	Actinobacteria	Streptomycetales	Streptomycetaceae	Streptomyces
147	ASV184	124.506	0.675785	0.962402	0.702186	0.482563	0.716717	Bacteria	Proteobacteria	Alphaproteobacteria	Rhizobiales	Beijerinckiaceae	Methylobacterium-Methylorubrum
148	ASV22	1.39525	0.67161	0.981657	0.684159	0.493875	0.727464	Bacteria	Actinobacteriota	Actinobacteria	Micrococcales	Intrasporangiaceae	Unassigned
149	ASV113	12703.4	-0.441558	0.764006	-0.577951	0.563297	0.824153	Bacteria	Firmicutes	Bacilli	Staphylococcales	Staphylococcaceae	Staphylococcus
150	ASV246	12.2507	0.666741	1.23155	0.541383	0.588244	0.854914	Bacteria	Proteobacteria	Gammaproteobacteria	Pseudomonadales	Moraxellaceae	Enhydrobacter
151	ASV114	1.32887	-0.49617	0.992979	-0.499678	0.617302	0.891204	Bacteria	Firmicutes	Bacilli	Thermicanales	Thermicanaceae	Thermicanus
152	ASV9	5.09974	-0.489974	1.02173	-0.479554	0.631544	0.905768	Bacteria	Actinobacteriota	Actinobacteria	Corynebacteriales	Corynebacteriaceae	Unassigned
153	ASV89	13.9834	-0.495626	1.07516	-0.46098	0.644813	0.918753	Bacteria	Firmicutes	Bacilli	Erysipelotrichales	Erysipelotrichaceae	uncultured
154	ASV85	23.886	0.506675	1.27224	0.398253	0.690443	0.96751	Bacteria	Firmicutes	Bacilli	Erysipelotrichales	Erysipelatoclostridiaceae	Erysipelatoclostridium
155	ASV130	32.734	-0.469033	1.18541	-0.395672	0.692347	0.96751	Bacteria	Firmicutes	Clostridia	Lachnospirales	Lachnospiraceae	Lachnospiraceae_UCG-004
156	ASV161	18.7133	-0.525637	1.32631	-0.396315	0.691873	0.96751	Bacteria	Firmicutes	Negativicutes	Veillonellales-Selenomonadales	Veillonellaceae	Veillonella
157	ASV116	986.903	0.396811	1.02742	0.386221	0.699333	0.969465	Bacteria	Firmicutes	Clostridia	Clostridia_UCG-014	Clostridia_UCG-014	Clostridia_UCG-014
158	ASV139	211.774	0.342874	0.898141	0.381759	0.70264	0.969465	Bacteria	Firmicutes	Clostridia	Lachnospirales	Lachnospiraceae	[Eubacterium]_xylanophilum_group
159	ASV117	222.814	-0.453552	1.22051	-0.371609	0.710184	0.973712	Bacteria	Firmicutes	Clostridia	Clostridia_vadinBB60_group	Clostridia_vadinBB60_group	Clostridia_vadinBB60_group
160	ASV110	101.601	0.375342	1.0334	0.363212	0.716447	0.976158	Bacteria	Firmicutes	Bacilli	Staphylococcales	Staphylococcaceae	Jeotgalicoccus
161	ASV1	2.21194	-0.00970171	1.13046	-0.00858213	0.993153	0.994307	Archaea	Crenarchaeota	Nitrososphaeria	Nitrososphaerales	Nitrososphaeraceae	Candidatus_Nitrocosmicus
162	ASV2	3.98758	-0.00919983	1.23833	-0.00742922	0.994072	0.994307	Bacteria	Acidobacteriota	Acidobacteriae	Bryobacterales	Bryobacteraceae	Bryobacter
163	ASV5	2.32854	-0.00963247	1.14387	-0.00842092	0.993281	0.994307	Bacteria	Actinobacteriota	Actinobacteria	Actinomycetales	Actinomycetaceae	Actinomyces
164	ASV6	1.64426	-0.00999299	1.07823	-0.00926797	0.992605	0.994307	Bacteria	Actinobacteriota	Actinobacteria	Bifidobacteriales	Bifidobacteriaceae	Bifidobacterium
165	ASV8	1.70907	-0.00994422	1.08654	-0.00915217	0.992698	0.994307	Bacteria	Actinobacteriota	Actinobacteria	Corynebacteriales	Corynebacteriaceae	Lawsonella
166	ASV10	2.60783	-0.00950076	1.17058	-0.00811627	0.993524	0.994307	Bacteria	Actinobacteriota	Actinobacteria	Corynebacteriales	Dietziaceae	Dietzia
167	ASV15	1.6243	-0.0100059	1.07605	-0.00929875	0.992581	0.994307	Bacteria	Actinobacteriota	Actinobacteria	Frankiales	Sporichthyaceae	hgcI_clade
168	ASV16	1.49351	-0.0100452	1.06952	-0.00939226	0.992506	0.994307	Bacteria	Actinobacteriota	Actinobacteria	Micrococcales	Brevibacteriaceae	Brevibacterium
169	ASV17	1.91103	-0.00979547	1.11296	-0.0088013	0.992978	0.994307	Bacteria	Actinobacteriota	Actinobacteria	Micrococcales	Cellulomonadaceae	Actinotalea
170	ASV19	2.13432	-0.00988516	1.09679	-0.00901281	0.992809	0.994307	Bacteria	Actinobacteriota	Actinobacteria	Micrococcales	Dermabacteraceae	Brachybacterium
171	ASV20	6.88797	-0.00944471	1.1822	-0.00798907	0.993626	0.994307	Bacteria	Actinobacteriota	Actinobacteria	Micrococcales	Dermacoccaceae	Kytococcus
172	ASV25	2.73769	-0.00947552	1.17588	-0.00805821	0.993571	0.994307	Bacteria	Actinobacteriota	Actinobacteria	Micrococcales	Micrococcaceae	Kocuria
173	ASV26	2.40232	-0.0095948	1.15135	-0.00833353	0.993351	0.994307	Bacteria	Actinobacteriota	Actinobacteria	Micrococcales	Micrococcaceae	Renibacterium
174	ASV30	2.5925	-0.00979336	1.11326	-0.00879702	0.992981	0.994307	Bacteria	Actinobacteriota	Actinobacteria	Propionibacteriales	Nocardioidaceae	Nocardioides
175	ASV31	1.83868	-0.00984833	1.10338	-0.00892561	0.992878	0.994307	Bacteria	Actinobacteriota	Actinobacteria	Pseudonocardiales	Pseudonocardiaceae	Pseudonocardia
176	ASV37	3.85797	-0.00922733	1.2317	-0.00749156	0.994023	0.994307	Bacteria	Actinobacteriota	Thermoleophilia	Gaiellales	uncultured	uncultured
177	ASV39	1.34596	-0.0101491	1.0527	-0.00964096	0.992308	0.994307	Bacteria	Actinobacteriota	Thermoleophilia	Solirubrobacterales	Solirubrobacteraceae	Parviterribacter
178	ASV40	2.43852	-0.0095755	1.15523	-0.00828883	0.993387	0.994307	Bacteria	Bacteroidota	Bacteroidia	Bacteroidales	Bacteroidaceae	Bacteroides
179	ASV56	1.35113	-0.0101453	1.0533	-0.00963196	0.992315	0.994307	Bacteria	Bacteroidota	Bacteroidia	Flavobacteriales	Weeksellaceae	Chryseobacterium
180	ASV58	2.07606	-0.00973775	1.12365	-0.00866616	0.993085	0.994307	Bacteria	Bacteroidota	Bacteroidia	Flavobacteriales	Weeksellaceae	Wautersiella
181	ASV62	1.41694	-0.0101025	1.06016	-0.00952921	0.992397	0.994307	Bacteria	Chloroflexi	Chloroflexia	Thermomicrobiales	JG30-KF-CM45	JG30-KF-CM45
182	ASV65	2.82821	-0.00943997	1.18347	-0.00797653	0.993636	0.994307	Bacteria	Chloroflexi	Ktedonobacteria	Ktedonobacterales	Ktedonobacteraceae	Unassigned
183	ASV81	498.752	-0.166582	0.775003	-0.214944	0.829811	0.994307	Bacteria	Firmicutes	Bacilli	Bacillales	Planococcaceae	Sporosarcina
184	ASV91	66.1848	-0.00959024	1.15143	-0.00832894	0.993355	0.994307	Bacteria	Firmicutes	Bacilli	Lactobacillales	Aerococcaceae	Aerococcus
185	ASV97	61.7676	0.0607157	1.2638	0.048042	0.961683	0.994307	Bacteria	Firmicutes	Bacilli	Lactobacillales	Enterococcaceae	Enterococcus
186	ASV98	4.59447	-0.00940771	1.19033	-0.00790344	0.993694	0.994307	Bacteria	Firmicutes	Bacilli	Lactobacillales	Lactobacillaceae	Lacticaseibacillus
187	ASV99	7.93048	-0.00944366	1.1824	-0.00798689	0.993627	0.994307	Bacteria	Firmicutes	Bacilli	Lactobacillales	Lactobacillaceae	Lactiplantibacillus
188	ASV102	1.39711	-0.010161	1.05077	-0.00967001	0.992285	0.994307	Bacteria	Firmicutes	Bacilli	Lactobacillales	Lactobacillaceae	Leuconostoc
189	ASV104	9.1289	-0.00933013	1.20745	-0.00772715	0.993835	0.994307	Bacteria	Firmicutes	Bacilli	Lactobacillales	Lactobacillaceae	Pediococcus
190	ASV111	2.15242	-0.00969142	1.13244	-0.008558	0.993172	0.994307	Bacteria	Firmicutes	Bacilli	Staphylococcales	Staphylococcaceae	Macrococcus
191	ASV124	38.9811	-0.00963756	1.14216	-0.00843799	0.993268	0.994307	Bacteria	Firmicutes	Clostridia	Lachnospirales	Lachnospiraceae	Dorea
192	ASV129	105.425	-0.14283	0.961655	-0.148525	0.881929	0.994307	Bacteria	Firmicutes	Clostridia	Lachnospirales	Lachnospiraceae	Lachnospiraceae_UCG-001
193	ASV134	3.92278	-0.00921313	1.23511	-0.00745935	0.994048	0.994307	Bacteria	Firmicutes	Clostridia	Lachnospirales	Lachnospiraceae	Shuttleworthia
194	ASV141	37.8272	-0.37161	1.2498	-0.297337	0.766209	0.994307	Bacteria	Firmicutes	Clostridia	Monoglobales	Monoglobaceae	Monoglobus
195	ASV142	2.58446	-0.00979285	1.11335	-0.00879581	0.992982	0.994307	Bacteria	Firmicutes	Clostridia	Oscillospirales	Butyricicoccaceae	Butyricicoccus
196	ASV167	4.10941	-0.00918671	1.24152	-0.00739956	0.994096	0.994307	Bacteria	Myxococcota	Myxococcia	Myxococcales	Myxococcaceae	Unassigned
197	ASV169	2.47117	-0.00956835	1.15667	-0.00827235	0.9934	0.994307	Bacteria	Planctomycetota	Phycisphaerae	S-70	S-70	S-70
198	ASV177	1.53099	-0.0100951	1.06129	-0.00951217	0.99241	0.994307	Bacteria	Proteobacteria	Alphaproteobacteria	Azospirillales	Azospirillaceae	Azospirillum
199	ASV182	3.04313	-0.00945101	1.18094	-0.00800295	0.993615	0.994307	Bacteria	Proteobacteria	Alphaproteobacteria	Puniceispirillales	uncultured	uncultured
200	ASV183	4.93631	-0.00906944	1.27112	-0.00713498	0.994307	0.994307	Bacteria	Proteobacteria	Alphaproteobacteria	Rhizobiales	Beijerinckiaceae	Bosea
201	ASV187	3.43449	-0.00929061	1.21681	-0.00763522	0.993908	0.994307	Bacteria	Proteobacteria	Alphaproteobacteria	Rhizobiales	Rhizobiaceae	Aminobacter
202	ASV189	1.83819	-0.00984732	1.10356	-0.0089232	0.99288	0.994307	Bacteria	Proteobacteria	Alphaproteobacteria	Rhizobiales	Rhizobiaceae	Unassigned
203	ASV196	1.57945	-0.010041	1.0702	-0.00938241	0.992514	0.994307	Bacteria	Proteobacteria	Alphaproteobacteria	Rickettsiales	SM2D12	SM2D12
204	ASV199	2.18659	-0.00967261	1.13606	-0.00851419	0.993207	0.994307	Bacteria	Proteobacteria	Alphaproteobacteria	Sphingomonadales	Sphingomonadaceae	Qipengyuania
205	ASV204	1.86632	-0.00982689	1.10724	-0.00887511	0.992919	0.994307	Bacteria	Proteobacteria	Alphaproteobacteria	Sphingomonadales	Sphingomonadaceae	Unassigned
206	ASV206	2.97404	-0.0094194	1.18791	-0.00792941	0.993673	0.994307	Bacteria	Proteobacteria	Gammaproteobacteria	Beggiatoales	Beggiatoaceae	uncultured
207	ASV212	6.47615	0.147946	1.06903	0.138393	0.88993	0.994307	Bacteria	Proteobacteria	Gammaproteobacteria	Burkholderiales	Comamonadaceae	Hydrogenophaga
208	ASV214	1.26504	-0.0101919	1.04596	-0.00974403	0.992226	0.994307	Bacteria	Proteobacteria	Gammaproteobacteria	Burkholderiales	Comamonadaceae	Pseudacidovorax
209	ASV219	4.03076	-0.00933174	1.20731	-0.00772935	0.993833	0.994307	Bacteria	Proteobacteria	Gammaproteobacteria	Burkholderiales	Hydrogenophilaceae	Hydrogenophilus
210	ASV222	1.63723	-0.00999609	1.07771	-0.00927529	0.992599	0.994307	Bacteria	Proteobacteria	Gammaproteobacteria	Burkholderiales	Neisseriaceae	uncultured
211	ASV229	2.47545	-0.00964418	1.14145	-0.00844908	0.993259	0.994307	Bacteria	Proteobacteria	Gammaproteobacteria	Burkholderiales	TRA3-20	TRA3-20
212	ASV232	3.47692	-0.00930407	1.21369	-0.00766596	0.993884	0.994307	Bacteria	Proteobacteria	Gammaproteobacteria	Enterobacterales	Alteromonadaceae	Rheinheimera
213	ASV233	1.84563	-0.00984188	1.10454	-0.00891037	0.992891	0.994307	Bacteria	Proteobacteria	Gammaproteobacteria	Enterobacterales	Enterobacteriaceae	Escherichia-Shigella
214	ASV235	2.66761	-0.00947296	1.17643	-0.00805226	0.993575	0.994307	Bacteria	Proteobacteria	Gammaproteobacteria	Enterobacterales	Erwiniaceae	Izhakiella
215	ASV238	1.79542	-0.0100217	1.07334	-0.00933692	0.99255	0.994307	Bacteria	Proteobacteria	Gammaproteobacteria	Enterobacterales	Pasteurellaceae	Pasteurella
216	ASV242	1.86176	-0.0101159	1.05786	-0.00956264	0.99237	0.994307	Bacteria	Proteobacteria	Gammaproteobacteria	Legionellales	Legionellaceae	Legionella
217	ASV248	1.91103	-0.00979547	1.11296	-0.0088013	0.992978	0.994307	Bacteria	Proteobacteria	Gammaproteobacteria	Xanthomonadales	Rhodanobacteraceae	Ahniella
218	ASV258	1.39711	-0.010161	1.05077	-0.00967001	0.992285	0.994307	Unassigned	Unassigned	Unassigned	Unassigned	Unassigned	Unassigned
